# Supplementary material for: Synthesis, Crystal Structures, Hirshfeld Surface Analysis, Computational Investigations, Thermal Properties, and Electrochemical Analysis of Two New Cu(II) and Co(II) Coordination Polymers with the Ligand 5-Methyl-1-(pyridine-4-yl-methyl)-1H-1,2,3-triazole-4-carboxylate
Source: Int J Mol Sci. 2025 Feb 15;26(4):1671. doi: 10.3390/ijms26041671 (PMC11855095; doi:10.3390/ijms26041671)
Supplement: Supplementary file 1 [file ijms-26-01671-s001.zip]

Archive with 1 entries (1 files):
- ijms-3435819-supplementary.pdf
